# Supplementary material for: Vegetative Insecticidal Protein Vip3Aa Is Transported via Membrane Vesicles in Bacillus thuringiensis BMB171
Source: Toxins (Basel). 2022 Jul 13;14(7):480. doi: 10.3390/toxins14070480 (PMC9319297; doi:10.3390/toxins14070480)
Supplement: Supplementary file 1 [file toxins-14-00480-s001.zip]

Archive with 1 entries (1 files):
- toxins-1788579-supplementary.pdf
